# Supplementary material for: Genome-Wide Identification and Expression Profiling of Plasma Membrane-Localized SWEET Gene Family Associated with Sugar Transport During Yam Tuber Development
Source: Int J Mol Sci. 2025 Jun 18;26(12):5847. doi: 10.3390/ijms26125847 (PMC12193017; doi:10.3390/ijms26125847)
Supplement: Supplementary file 1 [file ijms-26-05847-s001.zip]

Archive with 4 entries (4 files):
- Supplementary Table S1.xls
- Supplementary Table S2.xlsx
- Supplementary Table S3.xlsx
- Supplementary Table S4.xlsx
