# Supplementary material for: Genome-Wide Identification and Expression Profiling of Plasma Membrane-Localized SWEET Gene Family Associated with Sugar Transport During Yam Tuber Development
Source: Int J Mol Sci. 2025 Jun 18;26(12):5847. doi: 10.3390/ijms26125847 (PMC12193017; doi:10.3390/ijms26125847)
Supplement: Supplementary file 1 [file ijms-26-05847-s001.zip › Supplementary Table S1.xls]

## Sheet: Sheet1
Table S1. Secondary Structure of SWEET gene family in Dioscorea rotundata.
	Alpha helix	Extended strand	Random coil
DrSWEET6	0.4589	0.1473	0.3938
DrSWEET3	0.4418	0.1526	0.4056
DrSWEET17	0.5105	0.1646	0.3249
DrSWEET10	0.4172	0.2053	0.3775
DrSWEET16	0.4557	0.173	0.3713
DrSWEET8	0.4154	0.1538	0.4308
DrSWEET2	0.4131	0.1815	0.4054
DrSWEET4	0.4978	0.1688	0.3333
DrSWEET11	0.4726	0.1519	0.3755
DrSWEET9	0.4967	0.1438	0.3595
DrSWEET12	0.4884	0.1442	0.3674
DrSWEET19	0.4291	0.1575	0.4134
DrSWEET13	0.4472	0.1626	0.3902
DrSWEET1	0.4151	0.1623	0.4226
DrSWEET18	0.4664	0.1639	0.3697
DrSWEET5	0.4029	0.1511	0.446
DrSWEET7	0.4307	0.1533	0.4161
DrSWEET15	0.3992	0.1935	0.4073
DrSWEET14	0.4933	0.1433	0.3633
