# Supplementary material for: Genome-Wide Identification and Expression Profiling of Plasma Membrane-Localized SWEET Gene Family Associated with Sugar Transport During Yam Tuber Development
Source: Int J Mol Sci. 2025 Jun 18;26(12):5847. doi: 10.3390/ijms26125847 (PMC12193017; doi:10.3390/ijms26125847)
Supplement: Supplementary file 1 [file ijms-26-05847-s001.zip › Supplementary Table S2.xlsx]

## Sheet: Sheet1
Table S2. Ka and Ks values of highlight homologous gene pairs of SUT gene family in Dioscorea rotundata.
Gene ID		Ka	Ks	Ka/Ks
DrSWEET3	DrSWEET13	0.22716842726241804	1.07232402285879	0.2118468134816121
DrSWEET4	DrSWEET11	0.21519924509597949	1.0136740424931268	0.2122962965162824
