# Supplementary material for: Genome-Wide Identification and Expression Profiling of Plasma Membrane-Localized SWEET Gene Family Associated with Sugar Transport During Yam Tuber Development
Source: Int J Mol Sci. 2025 Jun 18;26(12):5847. doi: 10.3390/ijms26125847 (PMC12193017; doi:10.3390/ijms26125847)
Supplement: Supplementary file 1 [file ijms-26-05847-s001.zip › Supplementary Table S4.xlsx]

## Sheet: Sheet1
Table S4. List of the primers used in the study.
Gene	Primer name	Sequence
DrSWEET1	DrSWEET1-FORWARD	TGGTGATCTACGTGGTCTACAAGG
	DrSWEET1-REVERSE	GTTCACTGCTGGACTTGGCTTAG
DrSWEET2	DrSWEET2-FORWARD	CGGTTCCTAATGGATGTGGATGTG
	DrSWEET2-REVERSE	GGCTTTCTCATCAACTTGCTCAAC
DrSWEET4	DrSWEET4-FORWARD	ACATCCTTCTCTTCCTCATCTACTCC
	DrSWEET4-REVERSE	GCGAAGCCAATCACAAGCAATG
DrSWEET6	DrSWEET6-FORWARD	GGGTTAGCACAACTTATTCTTTATGGC
	DrSWEET6-REVERSE	AGTTCGGCTTTAGGTTTCTCTTCTTC
DrSWEET7	DrSWEET7-FORWARD	GGTGGTCATTGCTGGTGTATTAGG
	DrSWEET7-REVERSE	TGACTCTGTGGACCTCTTCTTGC
DrSWEET11	DrSWEET11-FORWARD	CTCTCATCTCCATGTTCGCTTCC
	DrSWEET11-REVERSE	GAACGGCATGAACTCCACACTC
DrSWEET12	DrSWEET12-FORWARD	CCGCCATTGAAGAAGAACCTAAGG
	DrSWEET12-REVERSE	CGAGCACCTAATACAAGCAACGAG
DrSWEET13	DrSWEET13-FORWARD	TCTTCTCTTCTCTTCTTCTGCTTCTTC
	DrSWEET13-REVERSE	GCCATCTCTTCCTTCAATTCAACAC
DrSWEET14	DrSWEET14-FORWARD	CGTGGTCTACAAGGATGCTAAGAAG
	DrSWEET14-REVERSE	CTTTGCTTGGACTATCTCTGGGTTC
DrSWEET18	DrSWEET18-FORWARD	TCTCGTCGGGCTTATGGTCTTG
	DrSWEET18-REVERSE	AGCGGAGCGGCATACATCATAG
DrSWEET19	DrSWEET19-FORWARD	AACAGAGGACTTTGAGCCAACAC
	DrSWEET19-REVERSE	AACAGCATTAACAGTGGCAACAAG
DrUBQ	DrUBQ-FORWARD	GGGCTTTCAAGGTCGTC
	DrUBQ-REVERSE	TGAAGGGTTTGCTCATCC
Cloning
DrSWEET6	DrSWEET6-FORWARD	CGGATCCGATGGCAGACCTCAGTTTCATT
	DrSWEET6-REVERSE	CTCTAGAGGAACTTGATCTCAGAGGAGGC
DrSWEET12	DrSWEET12-FORWARD	CGGATCCGATGTTCATGGCTTCTCTTGGG
	DrSWEET12-REVERSE	CTCTAGAGTCGATATGATGCTATCAGAGG
Yeast complementation assay
DrSWEET6	DrSWEET6-FORWARD	CCTCGAGGATGGCAGACCTCAGTTTCATT
	DrSWEET6-REVERSE	CGGATCCGTTAGAACTTGATCTCAGAGGA
DrSWEET12	DrSWEET12-FORWARD	CCTCGAGGATGTTCATGGCTTCTCTTGGG
	DrSWEET12-REVERSE	CGGATCCGTCATCGATATGATGCTATCAG
